# Supplementary material for: Comparison of Genomic Profiling Data with Clinical Parameters: Implications for Breast Cancer Prognosis
Source: Cancers (Basel). 2022 Aug 30;14(17):4197. doi: 10.3390/cancers14174197 (PMC9454811; doi:10.3390/cancers14174197)
Supplement: Supplementary file 1 [file cancers-14-04197-s001.zip]

Archive with 1 entries (1 files):
- cancers-1878472-supplementary.pdf
